# Supplementary material for: The Remediation of Arsenic-Contaminated Soil by Pteris vittata L. Facilitates the Recovery of Soil Bacterial Diversity and Network Complexity
Source: Microorganisms. 2025 Oct 7;13(10):2316. doi: 10.3390/microorganisms13102316 (PMC12566545; doi:10.3390/microorganisms13102316)
Supplement: Supplementary file 1 [file microorganisms-13-02316-s001.zip]

Archive with 1 entries (1 files):
- microorganisms-3895870-supplementary.pdf
